# Supplementary material for: TALE Transcription Factors in Sweet Orange (Citrus sinensis): Genome-Wide Identification, Characterization, and Expression in Response to Biotic and Abiotic Stresses
Source: Front Plant Sci. 2022 Jan 20;12:814252. doi: 10.3389/fpls.2021.814252 (PMC8811264; doi:10.3389/fpls.2021.814252)
Supplement: Supplementary file 1 [file Table_1.XLSX]

## Sheet: Sheet1
Table S1 In Silico analysis of CsTALE genes
Gene name	Gene ID	Group	Chromosome	Exon number	ORF (bp)	Protein
						Length (aa)	Theoretical pI	MW (kDa)	Instability index	Aliphatic index	Hydroph obicity	Localization	Sequence
CsTALE1	Cs1g23520.1	BEL	chr1 : 26045037-26051612	4	2490	830	6.45	89.3109	50.44	66.25	-0.56	Nucleus	MGIATPPTPAVIRIGESHNNNPIPSIQSDKSNCTNSMSQDYHHQAGIFSFSNGFERSAVT HHQERQQHTAQQIRRDKLRVQGGYEQPPPPLVGIEEEDQSTELPVYDTAGMLSEMFNFPP GGGGGAASTDQLLDQPIQLQSSYRTPRPTPAADWYGGNRQGMLAIGGLGSLGDTKDHNDR DSLAQQHHHHHHHHHQISGVNADSAAAMQLFLMNPQPRSPSPASAPHSTSSSTLHMLLPA PSAATSLQGFSVSGAAAAAAFGTNNNTSVISQPQLSWLPVPDSGAHHEGAAGNNNPNEIA GVVEGQGLSLSLSSSLQHLEAAKAEELRMGDGGLLYYNTQVGASSSGTIHHHQFNQFKNL GIHQQPLHLQTGAGQNHQVRVGYGSSLGVVNVL…
CsTALE2	Cs2g02590.1	KNOX	chr2 : 1044315-1048471	4	804	268	6.01	30.2743	57.4	63.43	-0.64	Nucleus	METNYGSGASSSVKAKIMAHPHYHRLLAAYANCQKVGAPPEVVARLEEVCASAASMGSGG SSCIGQDPALDQFMEAYCEMLTKYEQELSKPFKEAMSFLQKIESQFKSLSISSPNSASSE AIDRNGSSEEDFDVNIDFIDPQAEDQELKGQLLRRYSGCLSSLKQEFMKKRKKGKLPKEA RQQLLDWWSKHYKWPYPSQESQKLALAESTGLDSKQINNWFINQRKRHWKPSEDMQFMVM DATQPQYYIDSTVMGNPFPMDLSPAPLL
CsTALE3	Cs2g20850.1	KNOX	chr2 : 17757087-17761529	4	582	194	5.86	22.1599	52.03	70.98	-0.827	Nucleus	MSRSSAGTAASRVGDDPALDQFMEAYCEMLTKYEQELTKPFKDASLFLSEIDAQLKTLTV SSNISGQSGSSEEEIDVKDHCIDPLAEDRDLKDQLLRRYSGSLGSLKQEFLKKKKKGKLP KEARQLLLDWWSRHHRWPYPSEPQKLALAESTGLDQKQINNWFINQRKRHWKPSEDMQFN DISIMNGPEGDAAV
CsTALE4	Cs3g25320.1	BEL	chr3 : 26995263-26999125	4	2019	673	5.86	74.2285	48.29	70.85	-0.585	Nucleus	MATYNPSLSYQRECFSTPVPGDNKFSNCLDPTSSHPDNVNMYVNPASSTELYSEILSVGS SLSPRNCVEVPSTGGTNGKMFIPSTSDAVVLPSIDGQLNAGTGNVILTTQPSVLDGEQNF QCQGLSLSLSTQMTSAVSVPSFQHQYSNPRFSSFLRTHLSVPGKGTMPCQDNENETSKEL RSSEGMLPGFQTEPPFNTQCSIGHNEMHSGTYQYEPIGFNSTILKSKHLKAAQQLLDEAV NIQKALKLPNSNKNDAKETDGRSSSMLPAFHGILSNPTESVSNSSSELSHAERQELLNKK TKLLSMLEEVDRGYKQYYHQMQIVASSFDMVAGHGAAKSYTVLALQTISRHFRSLRDAIS DQIQVTGRSLGEQETSSNGQASIPRLRFVDHQS…
CsTALE5a	Cs3g25340.1	BEL	chr3 : 27006101-27009223	4	1359	453	5.91	50.6967	57.48	80.55	-0.44	Nucleus	MVSKDSPPNPASNMLHQFIISDSITAQNLANQHFDTYGSALRGNNILPHSFGVLPSIQSL GERISRSMDLVHVHAPAVAEESSEISHTRHLMDLLGASNETNDQSQRLSLSLGSHMLVPS GHYNQSPNYLFYGDEAREVCNPGVDQHVSEGYSFNSNSINRACSIDGTESFAYAVGNSRF LRPAQSLLEEVVNVGKNIDMSDERYISKLYHGSRRGGLRLSSELKAEMCNTGTLSAEKQE LHLRIAKLISLLEEVESKYEIYYNQMEEVVSSYEVIAGLGAAKSYTSLALQAMSRHFCSL RDAIISQINIASRRFYQDLPKISSGLSQLSLFDREARHHRMSLQQLGMFHSQRQVWRPIR GLPETSVGILRSWLFEHFLHPYPNDSEKQLLAS…
CsTALE5b	Cs3g25340.2	BEL	chr3 : 27006101-27009223	4	1182	394	6.41	44.335	56.52	88.12	-0.34	Nucleus	MVSKDSPPNPASNMLHQFIISDSITAQNLANQHFDTYGSALRGNNILPHSFGVLPSIQSL GERISRSMDLVHVHAPAVAEESSEISHTRHLMDLLGASNETNDQSQRLSLSLGSHMLVPS GHYNQSPNYLFYGDEAREVCNPGVDQHVTESFAYAVGNSRFLRPAQSLLEEVVNVGKNID MSDERYISKLYHGSRRGGLRLSSELKAEMCNTGTLSAEKQELHLRIAKLISLLEEVESKY EIYYNQMEEVVSSYEVIAGLGAAKSYTSLALQAMSRHFCSLRDAIISQINIASRRFYQDL PKISSGLSQLSLFDREARHHRMSLQQLGMFHSQRQVWRPIRGLPETSVGILRSWLFEHFL HPYPNDSEKQLLASQTGLTKNQVIFSLTNFSIWQ
CsTALE6a	Cs4g01220.1	KNOX	chr4 : 175160-179765	6	1035	345	5.56	39.2827	48.43	69.83	-0.861	Nucleus	MAYNDQQNMQRLVLPTTSTNPPPPTWLNNAVRHHHHQNNDDDDDDEEEAPKNNKNNSASN DNGRAEDWETVKCKAEIVGHPLYEQLLSAHVSCLRIATPVDQLPKIDAQLSRSRDVLAKY SAVANGRVLDDKELDQFMTHYVLLLYSFKEQLQQHVRVHAMEAVMACWDLEQSLQSLTGV SPGESTGATMSDDDEDQVDSDTNFFDGSLDGPDSMGFGPLVPTESERSLMERVRHELKHE LKQGYKEKIVDIREEILRKRRAGKLPGDTTSLLKAWWLSHAKWPYPTEEDKARLVQETGL QLKQINNWFINQRKRNWHANPSSSTASKSKRKSWTEVLASSPNFG
CsTALE6b	Cs4g01220.2	KNOX	chr4 : 175160-179765	5	993	331	5.74	37.9052	51.61	70.12	-0.905	Nucleus	MAYNDQQNMQRLVLPTTSTNPPPPTWLNNAVRHHHHQNDDDDEEEEAPKNNKNNSESNDN GRAEDWETVKCKAEIVGHPLYEQLLSAHVSCLRIATPVDQLPKIDAQLSRSRDVLAKYSA VANGRVLDDKELDQFMTHYVLLLYSFKEQLQQHVRVHAMEAVMACWDLEQSLQSLTGVSP GESTGATMSDDDEDQVDSDTNFFDGSLDGPDSMGFGPLVPTESERSLMERVRHELKHELK QGYKEKIVDIREEILRKRRAGKLPGDTTSLLKAWWLSHAKWPYPTEEDKARLVQETGLQL KQINNWFINQRKRNWHANPSSSTASKSKRKR
CsTALE6c	Cs4g01220.4	KNOX	chr4 : 175160-179790	3	750	250	4.85	28.4224	47.68	71.72	-0.8	Nucleus	MAYNDQQNMQRLVLPTTSTNPPPPTWLNNAVRHHHHQNDDDDEEEEAPKNNKNNSESNDN GRAEDWETVKCKAEIVGHPLYEQLLSAHVSCLRIATPVDQLPKIDAQLSRSRDVLAKYSA VANGRVLDDKELDQFMTHYVLLLYSFKEQLQQHVRVHAMEAVMACWDLEQSLQSLTGVSP GESTGATMSDDDEDQVDSDTNFFDGSLDGPDSMGFGPLVPTESERSLMERVRHELKHELK QVRVQNHLHW
CsTALE7	Cs4g18650.1	BEL	chr4 : 18214963-18219481	4	1782	594	6.32	66.3021	36.44	75.07	-0.458	Nucleus	MENDMFNNPINRASRYSILVDGTPNSLIRTSSFNFDSQKHPDPALAGFPSFSALQGEPIS DIHTNLNVTNNSRVFDSDALVTSLGRNGMRDFSVGRSGPMDNINFQEQLEDGTPISSTSF ATLLAARNGLQENLNNLAISVPSIYPVDVLRNDIANHCSNDLNSSFETSASCGYDEVLGN VNSKWVFDEAHAAPKFDGKTLLRTGFQPYSSIGSLHPSEWISSNDADVTANRYGSSNYSN ELSLSLATYHTAITGGNNIPDQCSEVSFSGATHRCLNATRLCSEQASCSSNELSLSFGSH RPAHFLQFISGSTYLHAVQEILAQIASYSLENLDDMSYLGVRKIGDNIPPSSSFITGKGR PPMNSDEFPNVDGCFEVQMNPSQQRQAVEAKKA…
CsTALE8a	Cs5g03250.1	BEL	chr5 : 1640622-1644863	4	2148	716	6.33	80.941	47.53	61.19	-0.706	Nucleus	MLAYLQKNSEERFFFFFFFFLFFFCFVFNITDKIHSLLLLRNWWFCYSDVSSSNPTLHQT HMMNQIQGFEGNHEIFNLTTGMEMIGFSKNLQQHTSDNNSVMWKEFFNNKPAGNNPGPSS SKTINESTTSDHHFYQHDHQFNKQDFTTGMSETSGENLIVGHDHSDVAGAWQENNSRLLV DDSSLRCVFPCEGNERPSQGLSLSLSSSNPSSIGLQSFELRQTNHNDHDHQQDDMRFISS STSREGFFGKPAAGIQQQQQMMQDGFLGKPAIPPNIHHQTGHQFQLRNSKYLAPAQEILK EFCSLGTKQNDATKLKSNKAKQQWDDENAGSSSRKQSLCSLEFMELQKRKTKLLSMLEEV DRRYRHYCDQMKAVVSSFEAVAGNGAARVYSAL…
CsTALE8b	Cs5g03250.2	BEL	chr5 : 1640622-1644863	3	1467	489	8.05	55.1736	50.54	59.06	-0.761	Nucleus	MARELCEDKSRNIISSGGFCYSDVSSSNPTLHQTHMMNQIQGFEGNHEIFNLTTGMEMIG FSKNLQQHTSDNNSVMWKEFFNNKPAGNNPGPSSSKTINESTTSDHHFYQHDHQFNKQDF TTGMPETSGENLIVGHDHSDVAGAWQENNSRLLVDDSSLRCVFPCEGNERPSQGLSLSLS SSNPSSIGLQSFELRQTNHNDHDHQQDDMRFISSSTSREGFFGKPAAGIQQQQQMMQDGF LGKPAIPPNIHHQTGHQFQLRNSKYLAPAQEILNEFCSLGTKQNDATKLKSNKAKQQWND ENAGSSSRKQSLCSLEFMELQKRKTKLLSMLEEVDRRYRHYCDQMKAVVSSFEAVAGNGA ARVYSALASKAMSRHFRCLRDGVVGQIQATKKA…
CsTALE9	Cs5g05700.1	KNOX	chr5 : 3463778-3464871	3	1086	362	4.54	40.6424	43.02	67.07	-0.778	Nucleus	MDELLYGTLHSTSVDYSLQQQQQEAALGNMVSWGSYQNNNNNNNNNNDDDDDDDNIEAYG GEHEIGNISAVYGSEPEQMGSGNNSSSSSDAASSLMVAVAEIQRNNTTSSEEQVSSAIRA QIASHPLYPKLLQAYIDCQKVGASPEIANVLDDIRREGDVSNRNWVVSSCCWGADPELDE FMETYCDILVKYKSDLSKPYDEASSFLNNMETQLSNLCNVVSRSHGSDEADPGGSWEEDL SGGETEVSECFRMPPVDRETKDNLIRKYGGYISTLKHEFSKKKKKGKLPKEARQILFDWW NLHYNWPYPTEADKVALAESTGLDQRQINNWFINQRKRHWKPSESVQFNLMDSVCGPIVI ND
CsTALE10	Cs5g10080.1	KNOX	chr5 : 6946348-6950954	5	909	303	6.16	33.9741	57.04	81.09	-0.644	Nucleus	MQEPSLGVMGSSSSGGGGGGGDVSGHHDQTATVQLIKAEIASHPLYEQLLAAHVSCLRVA TPIDQLPLIDAQLAQSHHVLRSYGSLQQANNNNNHSLSPHERQELDNFLAQYLIVLCTFK EQLQQHVRVHAVEAVMGCREIENTLQALTGVSLGEGTGATMSDDEDDLHMDFSLDQSASD SHDLMGFGPLLPTETERSLMERVRQELKIELKQGFKSRIEDVREEILRKRRAGKLPGDTT SVLKNWWQQHSKWPYPTEDDKAKLVEETGLQLKQINNWFINQRKRNWHSNSQSVTSLKSK RKR
CsTALE11	Cs6g07100.1	BEL	chr6 : 8997069-9002218	4	1923	641	6.39	70.3291	49.03	73.62	-0.518	Nucleus	MAEGFEPYHVPQQSRRDKLRIVAQNHPSVVCVESSSSAPAPAAGLLPLYDASSLLSSSDL LTAHEFQHQQQQDNKATNPVCVVKEEGVNLMGFVGGASTSSHHNHHPYLDPHSTLHNLNP SSILDINNNNNPFLFTAPHNLQNQLRDFDQSYNGGEGSSEVVLFKPEPLALSLSSHHTTQ NNSLPLELNLQRYGSAIYGDHRVTSTGYVVPSSSTVAAGASGSTSNEVSRSTSSLPFGPF TGYASILKGSRFLKPAQQLLEEFCDVGQGVFAEKNYTVDSSLMDPPLVNLNASGIVVDDG DGSDNRRKKSRLISMLDEVYRRYKQYYQQMQAAVASFEYVAGLGNAAPFANLALKAMSKH FRSLKNAITDQLQFTNKAQIQANRGKDEASTFG…
CsTALE12	Cs6g13660.1	BEL	chr6 : 15088119-15092549	4	2079	693	6.81	76.1008	45.89	67.75	-0.658	Nucleus	MATYFHGNPAEFQAPDGLQTLVLMNPTTYVQQQQQQHQQFSDTNHPPAPAPAHNSLIFLN SSAISPHAPPPPSHTQHFVGIPTTAHQDDSISPLHGLLPRVHYNLYNPNYPSPPARDTPR AKQGLSLSLSSHQHPAFGSQGGQTVSGEDIRVSGGSASSGSGVTNGVSGMQSVLLSSKYL KAAQELLDEVVNVNNSGISNKSEFSKKGSGNNNSNINKVIGESSAAAGDDGQSAGKRAAE LTTAERQEIQMKKAKLINMLDEVEQRYRQYHHQMQIVISSFEQAAGIESAKTYTALALKT ISKQFRCLKDAITGQIKAANKMLGEEDCVGSKIEGSRLKFVDHHLRQQRALQQLGMIQHN AWRPQRGLPERSVSVLRAWLFEHFLHPYPKDSD…
CsTALE13a	Cs7g05940.1	KNOX	chr7 : 3271589-3276104	6	1350	450	5.78	50.6318	55.03	70.47	-0.835	Nucleus	MAFHHNHLSQDLPLHHFTDQQQQQQQQPPSPPQQQHHQHQQSIETTAPNWLNSALLRSQQ AQQQAAHFSDTNFLNLRTTANNNNSNNNNTASDSDASQTPNQWLSRTSSSLLHRNHSDVI DDVTPANDSIIAAVESADLKNANSENMNNASTNNKSEGVVVESGADGVVNWQNARYKAEI LSHPLYEQLLSAHVACLRIATPVDQLPRIDAQLAQSQHVVSKYSALGAGQGLVTDDKELD QFMTHYVLLLCSFKEQLQQHVRVHAMEAVMACWEIEQSLQSLTGVSPGEGTGATMSDDDE DQVDSDANLFDGSLEGPDTMGFGPLIPTESERSLMERVRQELKHELKQGYKEKIVDIREE ILRKRRAGKLPGDTTSVLKSWWQSHSKWPYPTE…
CsTALE13b	Cs7g05940.2	KNOX	chr7 : 3271531-3276104	5	1314	438	5.84	49.3194	54.33	72.17	-0.815	Nucleus	MAFHHNHLSQDLPLHHFTDQQQQQQQQPPSPPQQQHHQHQQSIETTAPNWLNSALLRSQQ AQQQAAHFSDTNFLNLRTTANNNNSNNNNTASDSDASQTPNQWLSRTSSSLLHRNHSDVI DDVTPANDSIIAAVESADLKNANSENMNNASTNNKSEGVVVESGADGVVNWQNARYKAEI LSHPLYEQLLSAHVACLRIATPVDQLPRIDAQLAQSQHVVSKYSALGAGQGLVTDDKELD QFMTHYVLLLCSFKEQLQQHVRVHAMEAVMACWEIEQSLQSLTGVSPGEGTGATMSDDDE DQVDSDANLFDGSLEGPDTMGFGPLIPTESERSLMERVRQELKHELKQGYKEKIVDIREE ILRKRRAGKLPGDTTSVLKSWWQSHSKWPYPTE…
CsTALE13c	Cs7g05940.4	KNOX	chr7 : 3271575-3276104	4	1254	418	5.6	46.804	53.86	77.94	-0.629	Nucleus	MAFHHNHLSQDLPLHHFTDQQQQQQQQPPSPPQQQHHQHQQSIETTAPNWLNSALLRSQQ AQQQAAHFSDTNFLNLRTTANNNNSNNNNTASDSDASQTPNQWLSRTSSSLLHRNHSDVI DDVTPANDSIIAAVESADLKNANSENMNNASTNNKSEGVVVESGADGVVNWQNARYKAEI LSHPLYEQLLSAHVACLRIATPVDQLPRIDAQLAQSQHVVSKYSALGAGQGLVTDDKELD QFMTHYVLLLCSFKEQLQQHVRVHAMEAVMACWEIEQSLQSLTGVSPGEGTGATMSDDDE DQVDSDANLFDGSLEGPDTMGFGPLIPTESERSLMERVRQELKHELKQGYKEKIVDIREE ILRKRRAGKLPGDTTSVLKSWWQSHSKWPYPTV…
CsTALE13d	Cs7g05940.5	KNOX	chr7 : 3271531-3276104	3	1053	351	4.89	38.8936	53.44	73.68	-0.685	Nucleus	MAFHHNHLSQDLPLHHFTDQQQQQQQQPPSPPQQQHHQHQQSIETTAPNWLNSALLRSQQ AQQQAAHFSDTNFLNLRTTANNNNSNNNNTASDSDASQTPNQWLSRTSSSLLHRNHSDVI DDVTPANDSIIAAVESADLKNANSENMNNASTNNKSEGVVVESGADGVVNWQNARYKAEI LSHPLYEQLLSAHVACLRIATPVDQLPRIDAQLAQSQHVVSKYSALGAGQGLVTDDKELD QFMTHYVLLLCSFKEQLQQHVRVHAMEAVMACWEIEQSLQSLTGVSPGEGTGATMSDDDE DQVDSDANLFDGSLEGPDTMGFGPLIPTESERSLMERVRQELKHELKQVMN
CsTALE14	Cs7g08990.1	KNOX	chr7 : 5671125-5678990	5	987	329	5.06	37.2317	47.01	66.81	-0.703	Nucleus	MDEMCGFNSTGDKGSCWENLVFPTSHEYDYSSSPLVYPGRIPTFGSDELLSAAASAISEA AAPISSTPPPHPHPQEIQPPEVEDVSTVIKAKIASHPCYPRLLEAYIDCQKVGAPPEIAY LLDEIRREKDLYRRDTVPTCFGADPELDEFMETYCDMLAKYKSDLARPFDEATTFLNKVE LQLRNLCTTTASVRSLSEDGAASSDEEYSGAETEAQDAEARDEDRHLKDKLLRKFGSHIG SLKLEFSKKKKKGKLPKESRQTLLDWWNAHYKWPYPTEADKLQLAESTGLDQKQINNWFI NQRKRHWKPSENMHFAVMDNLSGPLFTDD
CsTALE15	Cs7g32080.1	BEL	chr7 : 31808781-31811752	4	1437	479	8.59	54.1069	56.08	68.46	-0.578	Nucleus	MAENLKPYNAPQQNRRNKRRFTTTTQTNQQEQPQPTSHIFQTNLTSFLQLNPPTKPPPAS SSSSSLQSLHQTNFYTPFDPFPLNMHAQAQHYYSGFADSLKLQKSEVRSSVPWGPFTGYA SILKRSRFLKPAQRILDEFCGTLYFDSSGSQVDSFCENPVVRDFIAFSDRIERSWKTSKL VLMLEEVYWKYKLYCQQMQSVVASFETVAGLGHAAPYISFAFKAISKHFCCLKNAILDQI HVSGSKTVSDKNANNDTTEPGCSSHKPVQKLGFLRPPHWRSQRALPDHAVAVLKTWLYEN FLHPYPTDSDKQILAKQTGLSKNQVSNWFINARVRLWKPMVEEVHMLEIGQTQTTAEATN SNFGVPSDHLNTLFPEKLYQATQILQAEHVPTK…
CsTALE16	Cs8g08240.1	BEL	chr8 : 6422261-6427837	4	2025	675	5.63	74.1521	47.55	62.64	-0.673	Nucleus	MATYFTSSSNQREGTPMIYLRESLPSSYPEAPVLPGNVMMYMNSGSYSDALAGSSQQQNN CIDIQSVEASHSTPQQQEMFSNLGGTRIVEHQFNAWRDSRNEMLVMHPMGGSTGMLHGGQ NLQGQGLSLSLGTQIPPGIQMPSIPYRNPSAGFVSFLGSNSSISADNGRNGPSTDEQSRN ADYLPAGTSGGNQDGKGDLSPYGMPSIARAIPSSKYLKAAQQLLDEVVNVRKALRQPDGE KSQSTHEQRMNNSKDGDGGSKDVTSNTQESPSNSPNELSHAERQELQNKLTKLLSMLDEV DRRYKQYYHQMQIVVSSFDVIAGCGAAKPYTALALQTISRHFRCLRDAICGQIRATRKSL GEQENSENSKGVGITRLRYVDQQLRQQRALQHL…
CsTALE17	Cs8g16180.1	BEL	chr8 : 19245235-19250235	4	2520	840	6.69	92.5151	45.05	64.44	-0.655	Nucleus	MDMNNFRPQSSHVAQQSRRDKLRIQQHLEDLSEHSNLEQSSSVNVRNGISFYDSSTTLVS SSELINFSANSSVLTAQREAMGHQELSDSHHQHDQHSNTSRPIMTGGDLFTILPHTAVAS SHHFRATGDHFQGCCDLKGLDHSQSISEWMVNYASGSSGRESNQNVMLDGEVVSNNSNST SRKILRPNNYNEYQDHVQSTSVNQPSEKLFGDMHYATPIFPNTVQDVVTLASVGTHGLEV ASLLQQSNARETGHVTWTDHSGNELVLLPSYGNQTSAIRYSDPSNWTSRPAAESFHQWST ESGLRNVASDAATQGLSLSLSSNPPSDEMNAGHFAGGYESQNLHFKTDSRSGNSSLLGSF PKPSIIRKGSGKSVQDMGTSSYNVHRNTGPLGP…
CsTALE18	orange1.1t04599.1	BEL	chrUn : 72658059-72662256	4	2013	671	6.94	73.9574	49.06	71.58	-0.66	Nucleus	MATYFHLNPSEIQAGDGGGMQTLYLMNPSYDYTTSLPNNTLLLNPVNLSHAPPSNDHQQQ QHPLVGIPLPHAASSSHDHQDNIPGGGVHYDLWSSIDQNSSQNNQTHMASLAAAAAASNS TAPLGLLRPVASVPNRQQGLSLSLSSQQVAAYNRPINNNNNSIEVDDLHKGRGLQQGQVT ESSPSSVSVVTSSGINSSTQSAILGSKYLKAAQELLDEVVKVESMIIKGSDHHHSAKAAQ IKETMKMNRESIDGDQELNGTGDSTKSSFELTTAQRQELQIKKAKLVNMLDEVEQRYKQY HHQMQVVVSAFEQAAGFGSAKSYTALALRTISKQFRCLKDAISAQIKATSKKLGEDDCLG AKAEGSRLRFIDHQIRQQRALQHLGMQHHAWRP…
