# Supplementary material for: TALE Transcription Factors in Sweet Orange (Citrus sinensis): Genome-Wide Identification, Characterization, and Expression in Response to Biotic and Abiotic Stresses
Source: Front Plant Sci. 2022 Jan 20;12:814252. doi: 10.3389/fpls.2021.814252 (PMC8811264; doi:10.3389/fpls.2021.814252)
Supplement: Supplementary file 2 [file Table_2.XLSX]

## Sheet: aa-tale  align_identity
Table S2 The pairwise identities (%) matrix of CsTALE (nucleotide/amino acid)
	CsTALE1	CsTALE8a	CsTALE8b	CsTALE12	CsTALE4	CsTALE18	CsTALE11	CsTALE7	CsTALE5a	CsTALE5b	CsTALE13a	CsTALE13b	CsTALE13c	CsTALE13d	CsTALE6a	CsTALE6b	CsTALE6c	CsTALE10	CsTALE2	CsTALE3	CsTALE16	CsTALE9	CsTALE15	CsTALE14	CsTALE17
CsTALE1	-	75.54/81.59	54.58/55.60	75.66/79.42	74.22/77.62	73.06/76.90	68.54/73.65	64.34/68.59	46.61/51.62	40.22/45.85	47.25/51.26	45.01/50.18	42.65/48.38	36.41/40.07	32.65/39.35	32.53/37.91	32.05/38.88	31.57/33.57	42.41/47.05	40.57/42.38	75.06/78.53	41.93/46.88	52.37/54.87	52.05/56.82	86.19/93.57
CsTALE8a	75.54/81.59	-	64.33/66.11	88.66/94.56	86.28/92.05	86.84/91.21	84.28/87.45	76.01/81.59	56.21/61.92	53.77/57.39	54.75/61.51	54.75/59.83	54.33/57.32	43.49/48.12	43.21/47.28	42.93/45.61	32.23/34.31	35.82/40.59	32.65/37.24	32.37/36.36	85.31/90.79	46.79/50.21	62.79/65.69	43.63/46.35	80.88/83.21
CsTALE8b	54.58/55.60	64.33/66.11	-	64.33/69.70	65.05/70.22	64.92/70.09	66.40/74.30	75.89/80.81	85.73/90.18	74.50/79.14	86.77/89.57	84.57/87.12	80.54/83.44	66.54/69.33	64.91/68.10	61.91/65.64	44.09/49.08	53.07/58.28	50.73/53.37	51.84/55.04	65.48/70.22	67.70/72.39	81.75/85.71	60.07/63.80	52.62/56.79
CsTALE12	75.66/79.42	88.66/94.56	64.33/69.70	-	90.23/94.67	90.50/94.81	87.50/90.91	80.48/84.85	60.48/64.50	54.18/56.71	60.90/64.07	59.75/62.34	53.75/59.74	52.89/55.78	53.90/57.92	50.03/53.19	42.60/45.50	43.32/47.99	36.60/40.53	33.02/37.71	87.94/94.37	48.32/51.95	64.76/68.40	43.46/46.89	75.12/80.71
CsTALE4	74.22/77.62	86.28/92.05	65.05/70.22	90.23/94.67	-	92.09/94.33	90.05/93.33	84.05/87.11	61.05/65.78	54.01/57.78	62.16/65.33	60.01/63.56	55.01/60.89	51.12/54.67	52.67/55.78	50.86/53.00	42.97/46.00	43.12/46.67	43.42/47.11	31.93/35.56	93.44/96.89	49.67/52.89	66.24/69.78	42.67/46.67	75.71/78.57
CsTALE18	73.06/76.90	86.84/91.21	64.92/70.09	90.50/94.81	92.09/94.33	-	89.26/93.30	83.96/87.05	62.47/65.62	55.43/59.59	65.51/68.18	58.51/62.39	54.92/60.71	48.47/52.45	55.98/59.55	51.87/54.77	42.98/47.71	48.43/52.41	43.68/48.84	32.68/37.23	91.26/96.00	48.32/52.68	64.02/69.64	53.58/56.43	73.07/77.86
CsTALE11	68.54/73.65	84.28/87.45	66.40/74.30	87.50/90.91	90.05/93.33	89.26/93.30	-	86.86/91.59	63.90/69.63	62.52/65.21	64.84/69.16	60.34/65.29	58.23/62.49	54.37/57.74	58.81/62.80	56.43/60.93	52.65/55.32	43.43/45.33	46.65/51.59	34.18/39.91	87.19/92.00	62.18/66.07	70.77/73.83	55.74/59.53	70.76/74.64
CsTALE7	64.34/68.59	76.01/81.59	75.89/80.81	80.48/84.85	84.05/87.11	83.96/87.05	86.86/91.59	-	72.06/75.76	62.38/66.67	72.53/75.25	70.53/73.23	66.53/70.20	53.85/58.59	52.86/57.58	53.87/56.56	46.03/51.92	43.03/49.49	46.54/50.45	33.36/37.32	82.67/86.67	63.21/66.11	76.38/80.30	50.02/54.04	65.36/70.00
CsTALE5a	46.61/51.62	56.21/61.92	85.73/90.18	60.48/64.50	61.05/65.78	62.47/65.62	63.90/69.63	72.06/75.76	-	82.76/86.75	94.51/98.01	93.51/95.36	87.28/91.39	72.96/76.16	70.39/74.83	68.08/72.19	49.97/54.97	58.31/64.24	55.77/59.60	38.09/42.38	61.59/65.78	74.64/79.47	89.01/93.12	66.97/70.20	53.12/58.21
CsTALE5b	40.22/45.85	53.77/57.39	74.50/79.14	54.18/56.71	54.01/57.78	55.43/59.59	62.52/65.21	62.38/66.67	82.76/86.75	-	83.00/87.33	84.16/89.73	89.46/93.57	84.84/87.88	82.61/86.36	79.09/83.33	59.06/62.88	70.82/74.24	64.54/68.18	43.05/48.48	52.67/57.78	86.09/91.67	75.43/81.88	78.31/81.06	43.21/46.79
CsTALE13a	47.25/51.26	54.75/61.51	86.77/89.57	60.90/64.07	62.16/65.33	65.51/68.18	64.84/69.16	72.53/75.25	94.51/98.01	83.00/87.33	-	93.13/97.33	87.56/93.33	73.33/78.00	71.89/75.33	68.78/72.67	52.78/55.33	61.56/64.67	56.33/60.00	42.67/45.67	62.40/65.33	76.33/80.30	86.89/92.50	67.35/70.67	52.50/56.86
CsTALE13b	45.01/50.18	54.65/59.83	84.57/87.12	59.75/62.34	60.01/63.56	58.51/62.39	60.34/65.29	70.53/73.23	93.51/95.36	84.16/89.73	93.13/97.33	-	89.95/95.89	79.45/84.14	73.02/77.40	70.88/74.66	53.88/56.85	63.65/66.44	58.42/61.64	40.74/43.84	60.85/63.56	78.16/82.19	86.26/90.00	68.11/72.60	47.38/51.43
CsTALE13c	42.65/48.38	54.33/57.32	80.54/83.44	53.75/59.74	55.01/60.89	54.92/60.71	58.23/62.49	66.53/70.20	87.28/91.39	89.46/93.57	87.56/93.33	89.95/95.89	-	80.25/83.57	75.26/80.71	74.07/77.86	54.07/59.29	63.83/69.29	60.59/64.29	42.87/45.71	56.70/60.89	82.46/85.71	81.01/86.25	71.31/75.71	44.14/49.29
CsTALE13d	36.41/40.07	43.49/48.12	66.54/69.33	52.89/55.78	51.12/54.67	48.47/52.45	54.37/57.74	53.85/58.59	72.96/76.16	84.84/87.88	73.33/78.00	79.45/84.14	80.25/83.57	-	92.27/96.58	90.84/93.16	65.84/70.94	77.56/82.91	73.27/76.92	51.42/54.70	46.96/50.67	90.46/94.87	67.97/71.88	85.13/90.60	38.79/41.07
CsTALE6a	32.65/39.35	43.21/47.28	64.91/68.10	53.90/57.92	52.67/55.78	55.98/59.55	58.81/62.80	52.86/57.58	70.39/74.83	82.61/86.36	71.89/75.33	73.02/77.40	75.26/80.71	92.27/96.58	-	89.71/94.78	66.81/71.30	80.64/84.35	73.09/77.39	52.03/54.78	44.56/49.78	91.52/94.21	65.01/70.62	90.80/93.04	37.62/40.36
CsTALE6b	32.53/37.91	42.93/45.61	61.91/65.64	50.03/53.19	50.86/53.00	51.87/54.77	56.43/60.93	53.87/56.56	68.08/72.19	79.09/83.33	68.78/72.67	70.88/74.66	74.07/77.86	90.84/93.16	89.71/94.78	-	72.81/75.68	84.04/87.39	74.83/80.18	53.32/56.76	44.67/48.00	87.18/90.91	64.59/68.12	90.04/95.50	34.14/38.93
CsTALE6c	32.05/38.88	32.23/34.31	44.09/49.08	42.60/45.50	42.97/46.00	42.98/47.71	52.65/55.32	46.03/51.92	49.97/54.97	59.06/62.88	52.78/55.33	53.88/56.85	54.07/59.29	65.84/70.94	66.81/71.30	72.81/75.68	-	75.94/79.21	85.60/92.22	71.40/75.00	32.07/36.89	65.52/68.60	48.55/51.25	69.04/72.73	33.02/39.29
CsTALE10	31.57/33.57	35.82/40.59	53.07/58.28	43.32/47.99	43.12/46.67	48.43/52.41	43.43/45.33	43.03/49.49	58.31/64.24	70.82/74.24	61.56/64.67	63.65/66.44	63.83/69.29	77.56/82.91	80.64/84.35	84.04/87.39	75.94/79.21	-	83.60/86.14	57.97/60.40	39.85/43.56	76.35/80.99	54.59/60.62	81.99/86.36	30.86/34.64
CsTALE2	42.41/47.05	32.65/37.24	50.73/53.37	36.60/40.53	43.42/47.11	43.68/48.84	46.65/51.59	46.54/50.45	55.77/59.60	64.54/68.18	56.33/60.00	58.42/61.64	60.59/64.29	73.27/76.92	73.09/77.39	74.83/80.18	85.60/92.22	83.60/86.14	-	68.97/71.11	34.96/40.00	75.80/78.38	52.55/55.62	76.38/79.09	34.33/37.79
CsTALE3	40.57/42.38	32.37/36.36	51.84/55.04	33.02/37.71	31.93/35.56	32.68/37.23	34.18/39.91	33.36/37.32	38.09/42.38	43.05/48.48	42.67/45.67	40.74/43.84	42.87/45.71	51.42/54.70	52.03/54.78	53.32/56.76	71.40/75.00	57.97/60.40	68.97/71.11	-	35.93/38.44	48.87/52.89	35.51/39.38	52.65/55.45	26.26/29.50
CsTALE16	75.06/78.53	85.31/90.79	65.48/70.22	87.94/94.37	93.44/96.89	91.26/96.00	87.19/92.00	82.67/86.67	61.59/65.78	52.67/57.78	62.40/65.33	60.85/63.56	56.70/60.89	46.96/50.67	44.56/49.78	44.67/48.00	32.07/36.89	39.85/43.56	34.96/40.00	35.93/38.44	-	48.96/52.89	65.33/69.78	43.70/46.67	74.00/77.50
CsTALE9	41.93/46.88	46.79/50.21	67.70/72.39	48.32/51.95	49.67/52.89	48.32/52.68	62.18/66.07	63.21/66.11	74.64/79.47	86.09/91.67	76.33/80.30	78.16/82.19	82.46/85.71	90.46/94.87	91.52/94.21	87.18/90.91	65.52/68.60	76.35/80.99	75.80/78.38	48.87/52.89	48.96/52.89	-	70.80/75.00	84.73/88.43	38.62/42.86
CsTALE15	52.37/54.87	62.79/65.69	81.75/85.71	64.76/68.40	66.24/69.78	64.02/69.64	70.77/73.83	76.38/80.30	89.01/93.12	75.43/81.88	86.89/92.50	86.26/90.00	81.01/86.25	67.97/71.88	65.01/70.62	64.59/68.12	48.55/51.25	54.59/60.62	52.55/55.62	35.51/39.38	65.33/69.78	70.80/75.00	-	63.18/66.25	53.33/56.43
CsTALE14	52.05/56.82	43.63/46.35	60.07/63.80	43.46/46.89	42.67/46.67	53.58/56.43	55.74/59.53	50.02/54.04	66.97/70.20	78.31/81.06	67.35/70.67	68.11/72.60	71.31/75.71	85.13/90.60	90.80/93.04	90.04/95.50	69.04/72.73	81.99/86.36	76.38/79.09	52.65/55.45	43.70/46.67	84.73/88.43	63.18/66.25	-	32.14/37.86
CsTALE17	86.19/93.57	80.88/83.21	52.62/56.79	75.12/80.71	75.71/78.57	73.07/77.86	70.76/74.64	65.36/70.00	53.12/58.21	43.21/46.79	52.50/56.86	47.38/51.43	44.14/49.29	38.79/41.07	37.62/40.36	34.14/38.93	33.02/39.29	30.86/34.64	34.33/37.79	26.26/29.50	74.00/77.50	38.62/42.86	53.33/56.43	32.14/37.86	-
Identity = A/(A+B). A:the counts of same site in alignment locus; B: the counts of different site in alignment locus.
