# Supplementary material for: TALE Transcription Factors in Sweet Orange (Citrus sinensis): Genome-Wide Identification, Characterization, and Expression in Response to Biotic and Abiotic Stresses
Source: Front Plant Sci. 2022 Jan 20;12:814252. doi: 10.3389/fpls.2021.814252 (PMC8811264; doi:10.3389/fpls.2021.814252)
Supplement: Supplementary file 3 [file Table_3.XLSX]

## Sheet: Sheet1
Table S3 List of TALEs from Citrus sinensis, Arabidopsis thaliana, Oryza sativa and Populus trichocarpa
Citrus sinensis		Arabidopsis thaliana		Oryza sativa		Populus trichocarpa
Gene id	Gene Name	Gene id	Gene Name	Gene id	Gene Name	Gene id	Gene Name
Cs1g23520.1	CsTALE1	AT1G19700.1	AtTALE1	LOC_Os01g19694.1	OsTALE1	Potri.001G100800.2	PtTALE1
Cs2g02590.1	CsTALE2	AT1G23380.1	AtTALE2	LOC_Os01g62920.1	OsTALE2	Potri.001G112200.1	PtTALE2
Cs2g20850.1	CsTALE3	AT1G62360.1	AtTALE3	LOC_Os02g08544.1	OsTALE3	Potri.001G216600.1	PtTALE3
Cs3g25320.1	CsTALE4	AT1G62990.1	AtTALE4	LOC_Os02g13310.1	OsTALE4	Potri.002G030900.1	PtTALE4
Cs3g25340.1	CsTALE5	AT1G70510.1	AtTALE5	LOC_Os03g03164.1	OsTALE5	Potri.002G031000.1	PtTALE5
Cs4g01220.1	CsTALE6	AT1G75410.1	AtTALE6	LOC_Os03g03260.1	OsTALE6	Potri.002G113300.1	PtTALE6
Cs4g18650.1	CsTALE7	AT1G75430.1	AtTALE7	LOC_Os03g06930.1	OsTALE7	Potri.003G131300.1	PtTALE7
Cs5g03250.1	CsTALE8	AT2G16400.1	AtTALE8	LOC_Os03g47016.1	OsTALE8	Potri.004G004700.1	PtTALE8
Cs5g05700.1	CsTALE9	AT2G23760.1	AtTALE9	LOC_Os03g47036.1	OsTALE9	Potri.004G159300.1	PtTALE9
Cs5g10080.1	CsTALE10	AT2G27220.1	AtTALE10	LOC_Os03g47730.1	OsTALE10	Potri.004G213300.1	PtTALE10
Cs6g07100.1	CsTALE11	AT2G27990.1	AtTALE11	LOC_Os03g47740.1	OsTALE11	Potri.005G014200.1	PtTALE11
Cs6g13660.1	CsTALE12	AT2G35940.1	AtTALE12	LOC_Os03g51690.1	OsTALE12	Potri.005G017200.1	PtTALE12
Cs7g05940.1	CsTALE13	AT4G08150.1	AtTALE13	LOC_Os03g51710.1	OsTALE13	Potri.005G129500.1	PtTALE13
Cs7g05940.2	CsTALE13b	AT4G32040.1	AtTALE14	LOC_Os03g52239.1	OsTALE14	Potri.005G232000.1	PtTALE14
Cs7g05940.4	CsTALE13c	AT4G32980.1	AtTALE15	LOC_Os03g56110.1	OsTALE15	Potri.006G190000.1	PtTALE15
Cs7g05940.5	CsTALE13d	AT4G34610.1	AtTALE16	LOC_Os03g56140.1	OsTALE16	Potri.006G203000.1	PtTALE16
Cs7g08990.1	CsTALE14	AT4G36870.1	AtTALE17	LOC_Os05g03884.1	OsTALE17	Potri.006G230700.2	PtTALE17
Cs7g32080.1	CsTALE15	AT5G02030.1	AtTALE18	LOC_Os05g38120.1	OsTALE18	Potri.006G259400.1	PtTALE18
Cs8g08240.1	CsTALE16	AT5G11060.1	AtTALE19	LOC_Os06g01934.1	OsTALE19	Potri.007G032700.1	PtTALE19
Cs8g16180.1	CsTALE17	AT5G25220.1	AtTALE20	LOC_Os06g36680.1	OsTALE20	Potri.008G061000.1	PtTALE20
orange1.1t04599.1	CsTALE18	AT5G41410.1	AtTALE21	LOC_Os06g43860.1	OsTALE21	Potri.008G188700.1	PtTALE21
				LOC_Os07g03770.1	OsTALE22	Potri.009G009800.1	PtTALE22
				LOC_Os08g19650.1	OsTALE23	Potri.009G009900.1	PtTALE23
				LOC_Os10g39030.1	OsTALE24	Potri.009G017400.1	PtTALE24
				LOC_Os11g06020.1	OsTALE25	Potri.009G120800.1	PtTALE25
				LOC_Os12g43950.1	OsTALE26	Potri.010G043500.1	PtTALE26
						Potri.010G197300.1	PtTALE27
						Potri.011G011100.1	PtTALE28
						Potri.012G043400.1	PtTALE29
						Potri.012G087100.1	PtTALE30
						Potri.013G008600.1	PtTALE31
						Potri.015G079100.1	PtTALE32
						Potri.016G069700.1	PtTALE33
						Potri.018G022700.1	PtTALE34
						Potri.018G054700.1	PtTALE35
