# Supplementary material for: TALE Transcription Factors in Sweet Orange (Citrus sinensis): Genome-Wide Identification, Characterization, and Expression in Response to Biotic and Abiotic Stresses
Source: Front Plant Sci. 2022 Jan 20;12:814252. doi: 10.3389/fpls.2021.814252 (PMC8811264; doi:10.3389/fpls.2021.814252)
Supplement: Supplementary file 4 [file Table_4.XLSX]

## Sheet: Sheet1
		Table S4 Tandem duplications and segmental of CsTALE gene pairs in Citrus sinensis
Duplication gene pair id		Duplication gene pair name		Chromosome	Subfamily	Duplicaiton type	Ka	Ks	Ka/Ks	AverageS-sites	AverageN-sites	Selection pressure	Duplication date (Mya)
Cs2g02590.1	Cs2g20850.1	CsTALE2	CsTALE3	Chr2/Chr2	KNOX/KNOX	segmental	0.19865	1.78786	0.111111	121.417	454.583	Purity selection	3.70369
Cs3g25320.2	Cs8g08240.1	CsTALE4	CsTALE16	Chr3/Chr8	BEL/BEL	segmental	0.391312	1.66429	0.235123	432.333	1472.67	Purity selection	7.83744
Cs5g05700.1	Cs7g08990.1	CsTALE9	CsTALE14	Chr5/Chr7	KNOX/KNOX	segmental	0.385444	2.6472	0.145605	215.083	747.917	Purity selection	4.85349
Cs6g07100.1	Cs7g32080.1	CsTALE11	CsTALE15	Chr6/Chr7	BEL/BEL	segmental	0.479316	2.24513	0.213491	324.833	1097.17	Purity selection	7.11637
Cs1g23520.1	Cs5g03250.1	CsTALE1	CsTALE8	Chr1/Chr5	BEL/BEL	segmental	0.688171	2.69823	0.255045	429.25	1520.75	Purity selection	8.5015
orange1.1t04599.1	Cs5g05700.1	CsTALE18	CsTALE9	ChrUn/Chr5	BEL/KNOX	segmental	0.967331	2.53422	0.381707	229.833	814.167	Purity selection	12.7236
orange1.1t04599.1	Cs7g08990.1	CsTALE18	CsTALE14	ChrUn/Chr7	BEL/KNOX	segmental	0.890277	2.59819	0.342653	222.5	740.5	Purity selection	11.4218
Cs2g20850.1	Cs6g07100.1	CsTALE3	CsTALE11	Chr2/Chr6	KNOX/BEL	segmental	0.742763	2.21438	0.335427	131.417	444.583	Purity selection	11.1809
Cs6g07100.1	Cs5g05700.1	CsTALE11	CsTALE9	Chr6/Chr5	BEL/KNOX	segmental	0.985244	2.76231	0.356674	236	820	Purity selection	11.8891
Cs2g20850.1	Cs5g03250.1	CsTALE3	CsTALE8	Chr2/Chr5	KNOX/BEL	segmental	0.827581	2.93182	0.282275	123.25	449.75	Purity selection	9.40917
Note: Ka and Ks indicate nonsynonymous and synonymous substition rates, respectively. Ka/Ks is used to determine the selective pressure or strength after duplication. Ka/Ks values that =1, > 1 or < 1 indicate neutral, positive, and purifying selection, respectively. The duplication date (Mya) were calculated using the formula: T = Ks/2λ × 10-6, λ = 1.5 × 10-8 for Brassicaceae species
