# Supplementary material for: TALE Transcription Factors in Sweet Orange (Citrus sinensis): Genome-Wide Identification, Characterization, and Expression in Response to Biotic and Abiotic Stresses
Source: Front Plant Sci. 2022 Jan 20;12:814252. doi: 10.3389/fpls.2021.814252 (PMC8811264; doi:10.3389/fpls.2021.814252)
Supplement: Supplementary file 5 [file Table_5.XLSX]

## Sheet: Sheet1
Table S5 Synteny analysis between Citrus sinensis and Arabidopsis thaliana
Gene pairs				Chromosome
gene id	gene name	gene id	gene name	chr id	Cs start/end	At start/end
Cs1g23520.1	CsTALE1	AT4G36870.1	AtTALE17	Cs chr1/At chr4	26045037-26051612	17368915-17374011
Cs5g03250.1	CsTALE8	AT5G41410.1	AtTALE21	Cs chr5/At chr5	1640622-1644863	16579936-16584077
Cs6g13660.1	CsTALE12	AT2G35940.1	AtTALE12	Cs chr6/At chr2	15088119-15092549	15088762-15092415
Cs3g25320.1	CsTALE4	AT1G75410.1	AtTALE6	Cs chr3/At chr1	26995263-26999125	28299786-28302728
Cs6g07100.1	CsTALE11	AT5G02030.1	AtTALE18	Cs chr6/At chr5	8997069-9002218	395567-399125
Cs4g18650.1	CsTALE7	AT4G32980.1	AtTALE15	Cs chr4/At chr4	18214963-18219481	15914670-15918153
Cs3g25340.1	CsTALE5	AT1G75430.1	AtTALE7	Cs chr3/At chr1	27006101-27009223	28307893-28309610
Cs7g05940.1	CsTALE13	AT5G25220.1	AtTALE20	Cs chr7/At chr5	3271589-3276104	8737459-8737946
Cs4g01220.1	CsTALE6	AT5G25220.1	AtTALE20	Cs chr4/At chr5	175160-179765	8737459-8737946
Cs5g10080.1	CsTALE10	AT1G62990.1	AtTALE4	Cs chr5/At chr1	6946348-6950954	23337167-23340692
Cs2g02590.1	CsTALE2	AT1G62360.1	AtTALE3	Cs chr2/At chr1	1044315-1048471	23058582-23062063
Cs8g08240.1	CsTALE16	AT4G34610.1	AtTALE16	Cs chr8/At chr4	6422261-6427837	16530346-16533362
Cs7g32080.1	CsTALE15	AT5G02030.1	AtTALE18	Cs chr7/At chr5	31808781-31811752	397492-398431
Cs7g08990.1	CsTALE14	AT1G23380.2	AtTALE2	Cs chr7/At chr1	5671125-5678990	8297241-8302651
Cs8g16180.1	CsTALE17	AT2G27990.1	AtTALE11	Cs chr8/At chr2	19245235-19250235	11921350-11924748
