# Supplementary material for: TALE Transcription Factors in Sweet Orange (Citrus sinensis): Genome-Wide Identification, Characterization, and Expression in Response to Biotic and Abiotic Stresses
Source: Front Plant Sci. 2022 Jan 20;12:814252. doi: 10.3389/fpls.2021.814252 (PMC8811264; doi:10.3389/fpls.2021.814252)
Supplement: Supplementary file 6 [file Table_6.XLSX]

## Sheet: string_interactions
Table S6 Information for prediction protein interaction network
node1	node2	node1 name	node2 name	homology	coexpression	experimentally determined interaction	automated textmining	combined score
XP_006466941.1	XP_006483907.1	WUS	TALE14	0	0	0	0.562	0.562
XP_006466941.1	XP_006477546.1	WUS	TALE9	0	0	0	0.562	0.562
XP_006466941.1	XP_006480898.1	WUS	TALE11	0	0	0	0.576	0.576
XP_006466941.1	XP_006483897.1	WUS	YAB6	0	0.056	0	0.574	0.58
XP_006466941.1	XP_006476516.1	WUS	TALE8	0	0	0	0.639	0.639
XP_006466941.1	XP_006468473.1	WUS	ASR3	0	0	0	0.687	0.687
XP_006466941.1	XP_006467373.1	WUS	TALE2	0	0	0	0.81	0.81
XP_006466941.1	XP_006469758.1	WUS	TALE3	0	0	0	0.81	0.81
XP_006466698.1	XP_006476516.1	TALE1	TALE8	0.799	0.051	0.303	0.727	0.409
XP_006466698.1	XP_006468473.1	TALE1	ASR3	0.58	0	0.303	0.727	0.512
XP_006467373.1	XP_006476516.1	TALE2	TALE8	0.573	0	0.303	0.673	0.499
XP_006467373.1	XP_006480898.1	TALE2	TALE11	0.582	0	0.685	0.66	0.769
XP_006472353.1	XP_006488058.1	KN1	TALE17	0	0	0	0.61	0.61
XP_006472353.1	XP_006480898.1	KN1	TALE11	0	0	0	0.856	0.856
XP_006469758.1	XP_006476516.1	TALE3	TALE8	0.58	0	0.303	0.673	0.495
XP_006469758.1	XP_006480898.1	TALE3	TALE11	0.588	0	0.685	0.66	0.768
XP_006468473.1	XP_006473564.1	ASR3	TALE4	0.581	0	0.298	0.482	0.433
XP_006468473.1	XP_006475948.1	ASR3	TALE18	0.571	0	0.323	0.58	0.486
XP_006468473.1	XP_006487349.1	ASR3	TALE16	0.585	0	0.349	0.561	0.495
XP_006468473.1	XP_006481599.1	ASR3	TALE12	0.576	0	0.349	0.561	0.498
XP_006468473.1	XP_006494895.1	ASR3	TALE15	0.577	0	0.349	0.561	0.498
XP_006468473.1	XP_006476516.1	ASR3	TALE8	0.578	0	0.324	0.849	0.564
XP_006468473.1	XP_006477358.1	ASR3	TALE10	0.758	0	0.765	0.857	0.813
XP_006468473.1	XP_006480898.1	ASR3	TALE11	0.585	0	0.751	0.844	0.837
XP_006473564.1	XP_006481171.1	TALE4	OFP3	0	0	0.11	0.435	0.475
XP_006473896.1	XP_006493217.1	TALE5	AGL3	0	0	0.12	0.762	0.781
XP_006474779.1	XP_006477358.1	MYB80	TALE10	0	0.053	0.06	0.832	0.837
XP_006475948.1	XP_006477546.1	TALE18	TALE9	0.597	0	0.325	0.663	0.501
XP_006475948.1	XP_006483907.1	TALE18	TALE14	0.583	0	0.325	0.663	0.507
XP_006476502.1	XP_006483907.1	MYB46	TALE14	0	0.053	0.06	0.581	0.594
XP_006476502.1	XP_006477546.1	MYB46	TALE9	0	0.053	0.06	0.581	0.594
XP_006476502.1	XP_006477358.1	MYB46	TALE10	0	0.077	0.06	0.855	0.863
XP_006476516.1	XP_006477546.1	TALE8	TALE9	0.607	0	0.272	0.73	0.477
XP_006476516.1	XP_006483907.1	TALE8	TALE14	0.59	0	0.272	0.73	0.486
XP_006476516.1	XP_006477358.1	TALE8	TALE10	0.59	0.044	0.323	0.663	0.504
XP_006476516.1	XP_006483897.1	TALE8	YAB6	0	0	0	0.804	0.804
XP_006477358.1	XP_006487349.1	TALE10	TALE16	0.594	0	0.353	0.667	0.524
XP_006477358.1	XP_006481599.1	TALE10	TALE12	0.594	0	0.353	0.667	0.524
XP_006477358.1	XP_006494895.1	TALE10	TALE15	0.592	0	0.353	0.667	0.525
XP_006477358.1	XP_006481171.1	TALE10	OFP3	0	0	0.384	0.728	0.825
XP_006477358.1	XP_006482384.1	TALE10	MYB114	0	0.053	0.583	0.615	0.834
XP_006477358.1	XP_006494378.1	TALE10	OFP4	0	0	0.384	0.755	0.842
XP_006477546.1	XP_006480898.1	TALE9	TALE11	0.616	0	0.543	0.623	0.649
XP_006477546.1	XP_006493217.1	TALE9	AGL3	0	0	0.12	0.683	0.709
XP_006480898.1	XP_006483907.1	TALE11	TALE14	0.597	0	0.543	0.623	0.654
XP_006481599.1	XP_006493217.1	TALE12	AGL3	0	0	0.12	0.581	0.615
XP_006483907.1	XP_006493217.1	TALE14	AGL3	0	0	0.12	0.683	0.709
XP_006487349.1	XP_006493217.1	TALE16	AGL3	0	0	0.12	0.581	0.615
XP_006493217.1	XP_006494895.1	AGL3	TALE15	0	0	0.12	0.581	0.615
