# Supplementary material for: TALE Transcription Factors in Sweet Orange (Citrus sinensis): Genome-Wide Identification, Characterization, and Expression in Response to Biotic and Abiotic Stresses
Source: Front Plant Sci. 2022 Jan 20;12:814252. doi: 10.3389/fpls.2021.814252 (PMC8811264; doi:10.3389/fpls.2021.814252)
Supplement: Supplementary file 7 [file Table_7.XLSX]

## Sheet: Sheet1
Table S7 qRT-PCR primers in this study.
Gene ID	Forward primer (5'-3')	Reverse primer (5'-3')
CsTALE1	TCTCGGAAACCCATGCGAAA	TCACCGGAAAAGATGGCGAA
CsTALE2	ATGGCCTTATCCATCGCAGG	GCTTCCAGTGCCTCTTCCTT
CsTALE3	ACATCACAGGTGGCCTTACC	CAAACTGCAGCATCCCCTTC
CsTALE4	CCTTAGCACGCAGATGACG	TGAAATCCAGGAAGCATCCCC
CsTALE5	GCTAGTTCCATCCGGCCATT	TGCTGTTGAACGAATAGCCCT
CsTALE6	GCCACCATCACCACCAAAAC	TGCTCGTACAATGGGTGTCC
CsTALE7	CCTCACAGCAGAGACAAGCA	ACCTGAGGGTCCAACTCTGT
CsTALE8	CCGCAACTGGTGGTTTTGTT	TCTCCATGCCTGTTGTCAAGT
CsTALE9	CTTTACAACAGCAGCAGCAGG	TCACCACCGTAGGCCTCAATA
CsTALE10	TGCAAGAACCGAGCTTAGGG	AGGCAACTGATCAATCGGGG
CsTALE11	GTGCAAGAGACCCCATCCAA	ATTTCCACCAGCCATGCTCA
CsTALE12	AGATGCTGGGTGAGGAGGAT	AAGCGCGAAGAACTGAGACA
CsTALE13	TGGCCATACCCTACTGAGGA	ACCTGCATTACTTCTCTTGCGT
CsTALE14	TCGCCTCACACCCATGTTAC	CGCCAACATGTCGCAGTAAG
CsTALE15	ACAAAACCACCTCCTGCTTCT	GCATAGCCGGTAAAGGGACC
CsTALE16	CCTTCCTATGGCTGGTGCAA	AGAACTGAACCTGGGTTGCC
CsTALE17	GTTTCGTCCTTCGAGTCGGT	CTCCCCCAAGGCTTTTGCTA
CsTALE18	TTCATGGCAACAATGGCGTG	AGGTTCGATGTTCTGCCCTG
CsCOX	GTATGCCACGTCGCATTCCAGA	GCCAAAACTGCTAAGGGCATTC
